# Supplementary material for: Protective microbiomes can limit the evolution of host pathogen defense
Source: Evol Lett. 2019 Sep 11;3(5):534–43. doi: 10.1002/evl3.140 (PMC6791398; doi:10.1002/evl3.140)
Supplement: Supplementary file 1 — Supporting Information [file EVL3-3-534-s001.R]

#### 1. Set up function #####################################################################################################################

##' Define survival as in text: A = left threshold, no overlap, B=left treshold overlap; C=right trehshold no overlap; D=same, overlap
##' @param mu.b = baseline mortality
##' @param mu.d = disease mortlaity
##' @param mu.m = microbiome effect on mortality
##' @param ix = fraction infected
##' @param c = effect of competition
##' @param rp = effect of immunity on pathogen
##' @param rm = effect of immunity on microbiome
##' @param costI = cost of immunity
##' @param A = part of dist
##' @param B = part of dist
##' @param C = part of dist
##' @param D = part of dist
##' @param Mbelow = part of dist
##' @param Pbelow = part of dist

##' @return survival probabilty

sx <- function(mu.b,mu.d,mu.m,ix,c,rp,rm,costI,
		A,B,C,D,Mbelow,Pbelow) {

	## use the distributions instead
	sp <- Mbelow
	se <- 1-Pbelow

	haz <- mu.b+   			#baseline
		mu.m*sp+		#microbiome, left of threshold
		mu.m*(1-sp)*rm + 	#microbiome, right of threshold
		A*mu.d*ix + 		#pathogen, left of threshold, no overlap with microbiome,
		B*mu.d*ix*c + 		#pathogen, left of threshold, overlap with microbiome, so hazard reduced by c
		C*mu.d*ix*rp +   	#pathogen, right of threshold, no overlap with microbiome
		D*mu.d*ix*rp*c +        #pathogen, right of threshold, overlap with microbiome, so hazard reduced by c
		costI*(C+D+(1-sp))

	#print(c(sp,se,haz))

	sx <- exp(-haz)

	#return negative, so as to use 'optimize'
	return(-sx)

}

##' Overlap between two normal distributions [!! can't handle vectorization!]
##' @param mu1 = mean 1
##' @param mu2 = mean 2
##' @param sd1 = var 1
##' @param sd2 = var 2
##' @return estimate of the overlap between the two distributions


get_overlap_coef <- function(mu1, mu2, sd1, sd2){
  xs  <- seq(min(mu1 - 4*sd1, mu2 - 4*sd2),
             max(mu1 + 4*sd1, mu2 + 4*sd2),
             length.out = 500)
  f1  <- dnorm(xs, mean=mu1, sd=sd1)
  f2  <- dnorm(xs, mean=mu2, sd=sd2)
  int <- xs[which.max(pmin(f1, f2))]
  l   <- pnorm(int, mu1, sd1, lower.tail = mu1>mu2)
  r   <- pnorm(int, mu2, sd2, lower.tail = mu1<mu2)
  l+r
}


##' Define function to get the areas A,B,C,D; assuming M is
##' the normal distribution of the microbiome; P for pathogen, with associated variances
##' @param threshold = chosen threshold
##' @param mean.m = mean microbiome
##' @param mean.p = mean pathogen
##' @param var.m = var microbiome
##' @param var.p = var pathogen
##' @param approx = minimum threshold 
##' @param do.plot
##' @return estimates of all the different parts of the distribution (see Fisgure 1)


getOverlap <- function(threshold=0.5,mean.m=0,mean.p=2,var.m=1,var.p=1,approx.0=1e-5,do.plot=FALSE) {

	## Get the convolution of M and P;
	##MstarP <- dnorm(mean.m,mean.m+mean.p,sqrt(var.m+var.p))

	## Get the overlap of M and P;
	MstarP <- get_overlap_coef(mu1=mean.m, mu2=mean.p, sd1=sqrt(var.m), sd2=sqrt(var.p))

	## Find where out of range of m or p
	valP <- dnorm(threshold,mean.p,sqrt(var.p))
	valM <- dnorm(threshold,mean.m,sqrt(var.m))

	if (threshold<mean.p & valP<approx.0) {
		A<-B<-0;
		D <- MstarP
		C <- 1-D
	}

	if (threshold>mean.m & valM<approx.0) {
		D<-0;
		B <- MstarP
		C <- 1-pnorm(threshold,mean.p,sqrt(var.p))
		A <- 1-B-C
	}


	both.cond <- threshold<mean.p & valP<approx.0 | threshold>mean.m & valM<approx.0

	if (!both.cond & dnorm(threshold,mean.p,sqrt(var.p))>dnorm(threshold,mean.m,sqrt(var.m))) {
 	  ## Find D
	  D <- 1-pnorm(threshold,mean.m,sqrt(var.m))

	  ## Find B; convolution is also the area of overlap, thus equal to B+D
	  B <- MstarP-D

	  #Find C
	  C <- 1-pnorm(threshold,mean.p,sqrt(var.p))-D

	  #Find A
	  A <- pnorm(threshold,mean.p,sqrt(var.p))-B
	}

	if (!both.cond & dnorm(threshold,mean.p,sqrt(var.p))<dnorm(threshold,mean.m,sqrt(var.m))) {

	  ## Find B
	  B <- pnorm(threshold,mean.p,sqrt(var.p))

	  ## Convolution is also the area of overlap, thus equal to B+D
	  D <- MstarP-B

	  ## Find C
	  C <- 1-B-D

	  ## And A can be 0 (since affects nothing)
	  A <- 0

	  #print("type2")
	}


	## and where goes right through the line
	if (!both.cond & dnorm(threshold,mean.p,sqrt(var.p))==dnorm(threshold,mean.m,sqrt(var.m))) {

	  ## A is zero
	  A <- 0

	  ## B is every part of P below the threshold
	  B <- pnorm(threshold,mean.p,sqrt(var.p))

	  ## D is every part of M above the treshold
	  D <- 1-pnorm(threshold,mean.m,sqrt(var.m))

	  ## C
	  C <- 1-B-D


	  #print("type2")
	}


	if (do.plot) {
	 xbasis=seq(-10,10,length=100)
	 plot(xbasis, dnorm(xbasis,mean.m,sqrt(var.m)), type="l", col="blue")
	 points(xbasis, dnorm(xbasis,mean.p,sqrt(var.p)), type="l", col="red")
	 points(xbasis,dnorm(xbasis,mean.m+mean.p,sqrt(var.m+var.p)), type="l", lty=3)
	abline(v=threshold)
	}

	## And since being explicit, can explicitly express sensitivity and specificity
	MbelowThresh <- pnorm(threshold,mean.m,sqrt(var.m))
	PbelowThresh <- pnorm(threshold,mean.p,sqrt(var.p))

	return(c(A,B,C,D,MbelowThresh=MbelowThresh,PbelowThresh=PbelowThresh))

}


## Function to get the threshold corresponding with the optimal 
##' @param par = chosen parameter that optimizing (here threshold)
##' @param mean.m = mean microbiome
##' @param mean.p = mean pathogen
##' @param var.m = var microbiome
##' @param var.p = var pathogen
##' @param approx = minimum threshold 
##' @param others - as in previous functions

##' @return survival for these parameters and thresh=par


wrapGetThresh <- function(par,mean.m=-2,mean.p=1,var.m=1,var.p=1,
				mu.b,mu.d,mu.m,
				ix,c,rp,rm,costI){

	### Calculate overlaps
	overlaps <- getOverlap(threshold=par,mean.m=mean.m,mean.p=mean.p,var.m=var.m,var.p=var.p,do.plot=FALSE)
	#print(round(overlaps[1:4],2))
	#print(round(overlaps[5],2))

	### Calculate survival
	surv <- sx(mu.b=mu.b,mu.d=mu.d,mu.m=mu.m,
		ix=ix,c=c,rp=rp,rm=rm,costI=costI,
		A=overlaps[1],B=overlaps[2],C=overlaps[3],D=overlaps[4],Mbelow=overlaps[5],Pbelow=overlaps[6])

	#print(round(surv,2))


	### Return - survival (for optimize)
	return(surv)

}

## Function to find how expensive immunity has to be to drive evolution of no host vigilance
##' @param others - as in previous functions
##' @return - cost corresponding to no immunity

findCostI.forNoImm <- function(mean.m=-2,mean.p=1,var.m=1,var.p=1,
				mu.b,mu.d,mu.m,
				ix,c,rp,rm,rangeCostI = seq(0,5,length=100), do.plot=TRUE){

	thresh <- rep(NA,length(rangeCostI))
	for (i in 1:length(rangeCostI)) {
		tmp <- optimize(f=wrapGetThresh,
				mean.m=mean.m,mean.p=mean.p,var.m=1,var.p=1,
				mu.b=mu.b,mu.d=mu.d,mu.m=mu.m,
				ix,c=c,rp=rp,rm=rm,costI=rangeCostI[i],
				interval=c(-4,4),maximum = FALSE)
		#thresh[i] <- round(tmp$maximum,2)
		thresh[i] <- round(tmp$minimum,5)

	}
	
	transition <- rangeCostI[thresh>3.9]

	if (do.plot) plot(rangeCostI,thresh, xlab="Cost I", ylab="Threshold", type="l")

	return(transition)

}


## Get simpsons' measure of diversity, taking variant where it is the prob that two randomly selected individuals
## will be from different species.
##

getSimpsonMicrobiome <- function(thresh,mean.m=-2,var.m=1,rm=1){

	## microbiome communities should fall within this spectrum
	xvals <- seq(mean.m-4*var.m,mean.m+4*var.m,length=200)
	h <- diff(xvals)[1]

	## find where immunity falls on this scale
	findT <- which(abs(xvals-thresh)==min(abs(xvals-thresh)),arr.ind=TRUE)

	## get number of individuals of each 'species' assuming that only 1-rm survive above the threshold
 	n <- c((dnorm(xvals[1:findT],mean.m,var.m)*h),
		(dnorm(xvals[findT:length(xvals)],mean.m,var.m)*h)*(1-rm))

	## get total number of species
 	N <- sum(n) #pnorm(xvals[findT],mean.m,var.m)+
		#(1-pnorm(xvals[findT],mean.m,var.m))*(1-rm)
 	storeD <- 1-sum((n/N)^2)

	return(storeD)

}


##################################################################################################################################################


Figure1 <- function(){

	plot(seq(-6,6,length=100),dnorm(seq(-6,6,length=100),-1,1), type="l", col="blue", xlab="",ylab="", axes=FALSE)
	points(seq(-6,6,length=100),dnorm(seq(-6,6,length=100),1,1), type="l", col="red", xlab="",ylab="", axes=FALSE)
	axis(1, at=c(-6:6),lab=rep("", length(-6:6)))
	polygon(c(seq(-6,6,length=100),seq(6,-6,length=100)),c(dnorm(seq(-6,6,length=100),-1,1),rep(0,100)), col=cols1)
	polygon(c(seq(-6,6,length=100),seq(6,-6,length=100)),c(dnorm(seq(-6,6,length=100),1,1),rep(0,100)), col=cols2)


}


Figure3<- function(){

	## Parameter values to explore and to be set
	c <- 0.5
	test.mud <-  seq(0.5,2, length=4)
	test.rp <- c(0.1,0.7,0.9)
	rm <- 0.3
	mu.b <- 1/30;
	var.m <- var.p <- 1

	## Find the optimal
	mean.m <- -2; mean.p.test <- seq(-2,0,length=15)
	mean.m <- -2; mean.p.test <- seq(-2,-1,length=15)

	Icosta <- Icost2a <- Icost3a <- array(dim=c(length(mean.p.test),length(test.mud),length(test.rp)))

	for (i in 1:length(mean.p.test)) {

  		for (j in 1:length(test.mud)) {
			for (k in 1:length(test.rp)) {

			Icosta[i,j,k] <- (findCostI.forNoImm(mean.m=mean.m,mean.p=mean.p.test[i],var.m=var.m,var.p=var.p,
				mu.b=mu.b,mu.d=test.mud[j],mu.m=-0.2,
				ix=1,c=c,rp=test.rp[k],rm=0.3,rangeCostI = seq(0,1.5,length=150), do.plot=FALSE))[1]

			Icost2a[i,j,k] <- (findCostI.forNoImm(mean.m=mean.m,mean.p=mean.p.test[i],var.m=var.m,var.p=var.p,
				mu.b=mu.b,mu.d=test.mud[j],mu.m=0,
				ix=1,c=c,rp=test.rp[k],rm=0.3,rangeCostI = seq(0,1.5,length=150), do.plot=FALSE))[1]

			Icost3a[i,j,k] <- (findCostI.forNoImm(mean.m=mean.m,mean.p=mean.p.test[i],var.m=var.m,var.p=var.p,
				mu.b=mu.b,mu.d=test.mud[j],mu.m=0.2,
				ix=1,c=c,rp=test.rp[k],rm=0.3,rangeCostI = seq(0,1.5,length=150), do.plot=FALSE))[1]

	}}}

	## get percentage overlap
	new.x <-rep(NA,length(mean.p.test)) 
	for (j in 1:length(new.x)) new.x[j] <- get_overlap_coef(mu1=-2, mu2=mean.p.test[j], sd1=1, sd2=1)

	## get range on y axis
	range.costs <- range(c(c(Icosta),c(Icost2a),c(Icost3a)),na.rm=TRUE)

	cols <- colorRampPalette(c(rgb(0,0,1,1), rgb(0,0,1,0)), alpha = TRUE)(length(test.mud)+1)  #goes dark to light
	cols <- colorRampPalette(c(rgb(1,0,0,0), rgb(1,0,0,1)), alpha = TRUE)(length(test.mud)+1)[-1]  #goes light to dark, and remove transparent one

	## Show consistent increase, effect of competition
	par(mfrow=c(1,3), mar=c(4,4,2,2), bty="l")
	matplot(100*new.x,Icosta[,,1], ylab=expression("Required immune cost, "*italic(I)), xlab=expression("Distribution overlap (%)"), col=cols, type="l", lty=1,ylim=range.costs)
	matplot(100*new.x,Icost2a[,,1], ylab="", xlab="", col=cols, type="l", lty=2,ylim=range.costs,add=TRUE)
	#matplot(100*new.x,Icost3a[,,1], ylab="", xlab="", col=cols, type="l", lty=3,ylim=range.costs,add=TRUE)

	matplot(100*new.x,Icosta[,,2], ylab=expression("Required immune cost, "*italic(I)), xlab=expression("Distribution overlap (%)"), col=cols, type="l", lty=1,ylim=range.costs)
	matplot(100*new.x,Icost2a[,,2], ylab="", xlab="", col=cols, type="l", lty=2,ylim=range.costs,add=TRUE)
	#matplot(100*new.x,Icost3a[,,2], ylab="", xlab="", col=cols, type="l", lty=3,ylim=range.costs,add=TRUE)

	matplot(100*new.x,Icosta[,,3], ylab=expression("Required immune cost, "*italic(I)), xlab=expression("Distribution overlap (%)"), col=cols, type="l", lty=1,ylim=range.costs)
	matplot(100*new.x,Icost2a[,,3], ylab="", xlab="", col=cols, type="l", lty=2,ylim=range.costs,add=TRUE)
	#matplot(100*new.x,Icost3a[,,3], ylab="", xlab="", col=cols, type="l", lty=3,ylim=range.costs,add=TRUE)

	#legend("topright", legend=c("beneficial microbiota", "no effect", "pathogenic microbiota"), col=cols[3], lty=1:3, bty="n")
	legend("topright", legend=c("neutral microbiota", "beneficial microbiota"), col=cols[3], lty=2:1, bty="n")


}


Figure4 <- function(){


	## Parameter values to explore and to be set
	rm <- 0.3
	mu.b <- 1/30;
	mu.m <- 0.2
	var.m <- var.p <- 1
	mean.m <- -2; mean.p <- -1   ## decide on oerlap here
	test.mud <-  seq(0.01,3, length=2)#30)
	test.rp <- seq(0.01,1,length=2)#30)

	test.thresh <- seq(-4,4,length=15)
	test.cost <- seq(0.1,0.20,length=5)
	rc1 <-rc <-matrix(NA,length(test.thresh), length(test.cost))
	rc1a <-rca <-rc1b <-rcb <-rc1c <-rcc <-matrix(NA,length(test.thresh), length(test.cost))
	thresh.opt <- thresh.opt2 <- rep(NA,length(test.cost))
	for (kk in 1:length(test.cost)) {
	for (jj in 1:length(test.thresh)) {
	    i <- j <- 2
	    rc[jj,kk] <- wrapGetThresh(par=test.thresh[jj],mean.m=mean.m,mean.p=-1.8,var.m=1,var.p=1,#covar=0,
				mu.b=mu.b,mu.d=test.mud[i],mu.m=mu.m,
				ix=1,c=0,rp=test.rp[j],rm=0.3,costI=test.cost[kk])
	    rc1[jj,kk] <- wrapGetThresh(par=test.thresh[jj],mean.m=mean.m,mean.p=-1.8,var.m=1,var.p=1,#covar=0,
				mu.b=mu.b,mu.d=test.mud[i],mu.m=mu.m,
				ix=1,c=1,rp=test.rp[j],rm=0.3,costI=test.cost[kk])
	    i <- j <- 1
	    rca[jj,kk] <- wrapGetThresh(par=test.thresh[jj],mean.m=mean.m,mean.p=-1.8,var.m=1,var.p=1,#covar=0,
				mu.b=mu.b,mu.d=test.mud[i],mu.m=mu.m,
				ix=1,c=0,rp=test.rp[j],rm=0.3,costI=test.cost[kk])
	    rc1a[jj,kk] <- wrapGetThresh(par=test.thresh[jj],mean.m=mean.m,mean.p=-1.8,var.m=1,var.p=1,#covar=0,
				mu.b=mu.b,mu.d=test.mud[i],mu.m=mu.m,
				ix=1,c=1,rp=test.rp[j],rm=0.3,costI=test.cost[kk])
	    i <- 1; j <- 2
	    rcb[jj,kk] <- wrapGetThresh(par=test.thresh[jj],mean.m=mean.m,mean.p=-1.8,var.m=1,var.p=1,#covar=0,
				mu.b=mu.b,mu.d=test.mud[i],mu.m=mu.m,
				ix=1,c=0,rp=test.rp[j],rm=0.3,costI=test.cost[kk])
	    rc1b[jj,kk] <- wrapGetThresh(par=test.thresh[jj],mean.m=mean.m,mean.p=-1.8,var.m=1,var.p=1,#covar=0,
				mu.b=mu.b,mu.d=test.mud[i],mu.m=mu.m,
				ix=1,c=1,rp=test.rp[j],rm=0.3,costI=test.cost[kk])
	    i <- 2; j <- 1
	    rcc[jj,kk] <- wrapGetThresh(par=test.thresh[jj],mean.m=mean.m,mean.p=-1.8,var.m=1,var.p=1,#covar=0,
				mu.b=mu.b,mu.d=test.mud[i],mu.m=mu.m,
				ix=1,c=0,rp=test.rp[j],rm=0.3,costI=test.cost[kk])
	    rc1c[jj,kk] <- wrapGetThresh(par=test.thresh[jj],mean.m=mean.m,mean.p=-1.8,var.m=1,var.p=1,#covar=0,
				mu.b=mu.b,mu.d=test.mud[i],mu.m=mu.m,
				ix=1,c=1,rp=test.rp[j],rm=0.3,costI=test.cost[kk])


        }
	thresh.opt[kk] <- test.thresh[which(round(rc[,kk],2)==min(round(rc[,kk],2),na.rm=TRUE))[1]]
	thresh.opt2[kk] <- test.thresh[which(round(rc1[,kk],2)==min(round(rc1[,kk],2),na.rm=TRUE))[1]]
	}

	cols <- colorRampPalette(c(rgb(1,0,1,0), rgb(1,0,1,1)), alpha = TRUE)(length(test.cost)+1)

	par(mfrow=c(2,1), bty="l", mar=c(2.5,4,2,1))
	matplot(test.thresh,-rc1, type="l",lty=1,col=cols, xlab="Immune threshold", ylab="Survival", ylim=c(0,1))  ##mud. and rp big
	matplot(test.thresh,-rc1a, type="l",lty=2,col=cols, add=TRUE)    ##mud and rp small
	#matplot(test.thresh,-rc1b, type="l",lty=3,col=cols, add=TRUE)   ##mud small and rp big  indistinguishable from rc1a
	matplot(test.thresh,-rc1c, type="l",lty=3,col=cols, add=TRUE)    #mud big and rp small
	#title("No competititive effect")

	par(mar=c(4,4,0.5,1))
	matplot(test.thresh,-rc, type="l",lty=1,col=cols, xlab="Immune threshold", ylab="Survival", ylim=c(0,1))
	matplot(test.thresh,-rca, type="l",lty=2,col=cols, add=TRUE)
	#matplot(test.thresh,-rcb, type="l",lty=3,col=cols, add=TRUE)## indistinguishable from rca
	matplot(test.thresh,-rcc, type="l",lty=3,col=cols, add=TRUE)
	#title("Competition")


	cols <- colorRampPalette(c(rgb(0,1,1,0.5), rgb(1,0,1,1)), alpha = TRUE)(length(test.cost)+1)

	par(mfrow=c(1,2), bty="l", mar=c(4,4,2,1))
	matplot(test.thresh,-rc1, type="l",lty=1,col=cols, xlab="Immune threshold", ylab="Survival", ylim=c(0,1),lwd=2)  ##mud. and rp big
	matplot(test.thresh,-rc1a, type="l",lty=2,col=cols, add=TRUE,lwd=2)    ##mud and rp small
	#matplot(test.thresh,-rc1b, type="l",lty=3,col=cols, add=TRUE,lwd=2)   ##mud small and rp big  indistinguishable from rc1a
	matplot(test.thresh,-rc1c, type="l",lty=3,col=cols, add=TRUE,lwd=2)    #mud big and rp small
	title("No competititive effect")

	matplot(test.thresh,-rc, type="l",lty=1,col=cols, xlab="Immune threshold", ylab="Survival", ylim=c(0,1),lwd=2)
	matplot(test.thresh,-rca, type="l",lty=2,col=cols, add=TRUE,lwd=2)
	#matplot(test.thresh,-rcb, type="l",lty=3,col=cols, add=TRUE,lwd=2)## indistinguishable from rca
	matplot(test.thresh,-rcc, type="l",lty=3,col=cols, add=TRUE,lwd=2)
	title("Competitive effect")


}
